# Supplementary material for: The Investigation of the Effect of Filler Sizes in 3D-BN Skeletons on Thermal Conductivity of Epoxy-Based Composites
Source: Nanomaterials (Basel). 2022 Jan 28;12(3):446. doi: 10.3390/nano12030446 (PMC8839376; doi:10.3390/nano12030446)
Supplement: Supplementary file 1 [file nanomaterials-12-00446-s001.zip]

Archive with 1 entries (1 files):
- nanomaterials-1536569-supplementary.pdf
